# Supplementary material for: Hormone Replacement Therapy and Risks of Various Cancers in Postmenopausal Women with De Novo or a History of Endometriosis
Source: Cancers (Basel). 2024 Feb 16;16(4):809. doi: 10.3390/cancers16040809 (PMC10886569; doi:10.3390/cancers16040809)
Supplement: Supplementary file 1 [file cancers-16-00809-s001.zip]

Archive with 7 entries (7 files):
- Table S1.xml
- Table S2.pdf
- Table S3.pdf
- Table S4.pdf
- Table S5.pdf
- Table S6.pdf
- Table S7.pdf
