# Supplementary material for: Hormone Replacement Therapy and Risks of Various Cancers in Postmenopausal Women with De Novo or a History of Endometriosis
Source: Cancers (Basel). 2024 Feb 16;16(4):809. doi: 10.3390/cancers16040809 (PMC10886569; doi:10.3390/cancers16040809)
Supplement: Supplementary file 1 [file cancers-16-00809-s001.zip › Table S1.xml]

<?xml version="1.0"?>
<?mso-application progid="Excel.Sheet"?>
<Workbook xmlns="urn:schemas-microsoft-com:office:spreadsheet"
 xmlns:o="urn:schemas-microsoft-com:office:office"
 xmlns:x="urn:schemas-microsoft-com:office:excel"
 xmlns:ss="urn:schemas-microsoft-com:office:spreadsheet"
 xmlns:html="http://www.w3.org/TR/REC-html40">
 <DocumentProperties xmlns="urn:schemas-microsoft-com:office:office">
  <Author>terbinawork1</Author>
  <LastAuthor>Banghyun Lee</LastAuthor>
  <Created>2019-12-30T01:58:41Z</Created>
  <LastSaved>2024-02-02T03:02:37Z</LastSaved>
  <Version>15.00</Version>
 </DocumentProperties>
 <OfficeDocumentSettings xmlns="urn:schemas-microsoft-com:office:office">
  <AllowPNG/>
 </OfficeDocumentSettings>
 <ExcelWorkbook xmlns="urn:schemas-microsoft-com:office:excel">
  <WindowHeight>9300</WindowHeight>
  <WindowWidth>23040</WindowWidth>
  <WindowTopX>0</WindowTopX>
  <WindowTopY>0</WindowTopY>
  <ProtectStructure>False</ProtectStructure>
  <ProtectWindows>False</ProtectWindows>
 </ExcelWorkbook>
 <Styles>
  <Style ss:ID="Default" ss:Name="Normal">
   <Alignment ss:Vertical="Center"/>
   <Borders/>
   <Font ss:FontName="맑은 고딕" x:CharSet="129" x:Family="Modern" ss:Size="11"
    ss:Color="#000000"/>
   <Interior/>
   <NumberFormat/>
   <Protection/>
  </Style>
  <Style ss:ID="m208986272">
   <Alignment ss:Horizontal="Center" ss:Vertical="Center" ss:WrapText="1"/>
   <Borders>
    <Border ss:Position="Bottom" ss:LineStyle="Continuous" ss:Weight="2"/>
    <Border ss:Position="Top" ss:LineStyle="Continuous" ss:Weight="2"/>
   </Borders>
   <Font ss:FontName="Times New Roman" x:Family="Roman" ss:Size="12"
    ss:Color="#000000" ss:Bold="1"/>
  </Style>
  <Style ss:ID="m208986064">
   <Alignment ss:Horizontal="Center" ss:Vertical="Center" ss:WrapText="1"/>
   <Borders>
    <Border ss:Position="Bottom" ss:LineStyle="Continuous" ss:Weight="2"/>
    <Border ss:Position="Top" ss:LineStyle="Continuous" ss:Weight="2"/>
   </Borders>
   <Font ss:FontName="Times New Roman" x:Family="Roman" ss:Size="12"
    ss:Color="#000000" ss:Bold="1"/>
  </Style>
  <Style ss:ID="m208986084">
   <Alignment ss:Horizontal="Center" ss:Vertical="Center" ss:WrapText="1"/>
   <Borders>
    <Border ss:Position="Bottom" ss:LineStyle="Continuous" ss:Weight="2"/>
    <Border ss:Position="Top" ss:LineStyle="Continuous" ss:Weight="2"/>
   </Borders>
   <Font ss:FontName="Times New Roman" x:Family="Roman" ss:Size="12"
    ss:Color="#000000" ss:Bold="1"/>
  </Style>
  <Style ss:ID="m208986144">
   <Alignment ss:Horizontal="Center" ss:Vertical="Center" ss:WrapText="1"/>
   <Borders>
    <Border ss:Position="Bottom" ss:LineStyle="Continuous" ss:Weight="2"/>
    <Border ss:Position="Top" ss:LineStyle="Continuous" ss:Weight="2"/>
   </Borders>
   <Font ss:FontName="Times New Roman" x:Family="Roman" ss:Size="12"
    ss:Color="#000000" ss:Bold="1"/>
  </Style>
  <Style ss:ID="s62">
   <Alignment ss:Horizontal="Center" ss:Vertical="Center"/>
  </Style>
  <Style ss:ID="s63">
   <Alignment ss:Horizontal="Center" ss:Vertical="Center" ss:WrapText="1"/>
   <Borders>
    <Border ss:Position="Bottom" ss:LineStyle="Continuous" ss:Weight="2"/>
    <Border ss:Position="Top" ss:LineStyle="Continuous" ss:Weight="2"/>
   </Borders>
   <Font ss:FontName="Times New Roman" x:Family="Roman" ss:Size="12"
    ss:Color="#000000" ss:Bold="1"/>
  </Style>
  <Style ss:ID="s65">
   <Alignment ss:Horizontal="Center" ss:Vertical="Center" ss:WrapText="1"/>
   <Borders>
    <Border ss:Position="Top" ss:LineStyle="Continuous" ss:Weight="2"/>
   </Borders>
   <Font ss:FontName="Times New Roman" x:Family="Roman" ss:Size="12"
    ss:Color="#000000" ss:Bold="1"/>
  </Style>
  <Style ss:ID="s70">
   <Alignment ss:Horizontal="Center" ss:Vertical="Center"/>
   <Borders>
    <Border ss:Position="Bottom" ss:LineStyle="Continuous" ss:Weight="2"/>
    <Border ss:Position="Top" ss:LineStyle="Continuous" ss:Weight="2"/>
   </Borders>
   <Font ss:FontName="Times New Roman" x:Family="Roman" ss:Size="12"
    ss:Color="#000000" ss:Bold="1"/>
  </Style>
  <Style ss:ID="s71">
   <Alignment ss:Horizontal="Center" ss:Vertical="Center"
    ss:ReadingOrder="LeftToRight"/>
   <Borders>
    <Border ss:Position="Bottom" ss:LineStyle="Continuous" ss:Weight="2"/>
    <Border ss:Position="Top" ss:LineStyle="Continuous" ss:Weight="2"/>
   </Borders>
   <Font ss:FontName="Times New Roman" x:Family="Roman" ss:Size="12"
    ss:Color="#000000" ss:Bold="1"/>
  </Style>
  <Style ss:ID="s72">
   <Font ss:FontName="Times New Roman" x:Family="Roman" ss:Size="12"
    ss:Color="#000000"/>
  </Style>
  <Style ss:ID="s73">
   <Alignment ss:Horizontal="Center" ss:Vertical="Center"/>
   <Font ss:FontName="Times New Roman" x:Family="Roman" ss:Size="12"
    ss:Color="#000000"/>
  </Style>
  <Style ss:ID="s74">
   <Alignment ss:Horizontal="Center" ss:Vertical="Center"/>
   <Font ss:FontName="Times New Roman" x:Family="Roman" ss:Size="12"
    ss:Color="#000000"/>
   <NumberFormat ss:Format="#,##0"/>
  </Style>
  <Style ss:ID="s75">
   <Alignment ss:Horizontal="Center" ss:Vertical="Center"/>
   <NumberFormat ss:Format="#,##0"/>
  </Style>
  <Style ss:ID="s76">
   <Borders>
    <Border ss:Position="Bottom" ss:LineStyle="Continuous" ss:Weight="2"/>
   </Borders>
   <Font ss:FontName="Times New Roman" x:Family="Roman" ss:Size="12"
    ss:Color="#000000"/>
  </Style>
  <Style ss:ID="s77">
   <Alignment ss:Horizontal="Center" ss:Vertical="Center"/>
   <Borders>
    <Border ss:Position="Bottom" ss:LineStyle="Continuous" ss:Weight="2"/>
   </Borders>
   <Font ss:FontName="Times New Roman" x:Family="Roman" ss:Size="12"
    ss:Color="#000000"/>
  </Style>
  <Style ss:ID="s78">
   <Alignment ss:Horizontal="Center" ss:Vertical="Center"/>
   <Borders>
    <Border ss:Position="Bottom" ss:LineStyle="Continuous" ss:Weight="2"/>
   </Borders>
   <Font ss:FontName="Times New Roman" x:Family="Roman" ss:Size="12"
    ss:Color="#000000"/>
   <NumberFormat ss:Format="#,##0"/>
  </Style>
  <Style ss:ID="s79">
   <Alignment ss:Horizontal="Center" ss:Vertical="Center"/>
   <Borders>
    <Border ss:Position="Bottom" ss:LineStyle="Continuous" ss:Weight="2"/>
   </Borders>
   <NumberFormat ss:Format="#,##0"/>
  </Style>
  <Style ss:ID="s80">
   <Alignment ss:Horizontal="Center" ss:Vertical="Center"/>
   <Borders>
    <Border ss:Position="Bottom" ss:LineStyle="Continuous" ss:Weight="2"/>
   </Borders>
  </Style>
  <Style ss:ID="s98">
   <Font ss:FontName="Times New Roman" x:Family="Roman" ss:Size="12"
    ss:Color="#000000" ss:Bold="1"/>
  </Style>
 </Styles>
 <Worksheet ss:Name="Table S1">
  <Table ss:ExpandedColumnCount="16" ss:ExpandedRowCount="15" x:FullColumns="1"
   x:FullRows="1" ss:DefaultColumnWidth="52.8" ss:DefaultRowHeight="17.55">
   <Column ss:AutoFitWidth="0" ss:Width="154.19999999999999"/>
   <Column ss:AutoFitWidth="0" ss:Width="210"/>
   <Column ss:AutoFitWidth="0" ss:Width="78"/>
   <Column ss:AutoFitWidth="0" ss:Width="109.8"/>
   <Column ss:AutoFitWidth="0" ss:Width="126.6"/>
   <Column ss:AutoFitWidth="0" ss:Width="109.19999999999999"/>
   <Column ss:AutoFitWidth="0" ss:Width="126.6"/>
   <Column ss:StyleID="s62" ss:AutoFitWidth="0" ss:Width="142.20000000000002"/>
   <Column ss:AutoFitWidth="0" ss:Width="118.8"/>
   <Column ss:AutoFitWidth="0" ss:Width="138.6"/>
   <Column ss:AutoFitWidth="0" ss:Width="141"/>
   <Column ss:AutoFitWidth="0" ss:Width="153.6"/>
   <Column ss:AutoFitWidth="0" ss:Width="154.79999999999998"/>
   <Column ss:StyleID="s62" ss:AutoFitWidth="0" ss:Width="144.6"/>
   <Column ss:AutoFitWidth="0" ss:Width="139.80000000000001"/>
   <Column ss:AutoFitWidth="0" ss:Width="146.39999999999998"/>
   <Row ss:AutoFitHeight="0" ss:Height="33.6">
    <Cell ss:StyleID="s98"><Data ss:Type="String">Table S1. Data to extract eligible patients for the dataset for each cancer.</Data></Cell>
    <Cell ss:StyleID="s98"/>
    <Cell ss:StyleID="s98"/>
   </Row>
   <Row ss:AutoFitHeight="0">
    <Cell ss:MergeDown="3" ss:StyleID="m208986064"><Data ss:Type="String">Dataset for each cancer</Data></Cell>
    <Cell ss:MergeDown="3" ss:StyleID="m208986084"><Data ss:Type="String">Women diagnosed with each cancer before the first diagnostic code date for endometriosis</Data></Cell>
    <Cell ss:MergeAcross="2" ss:MergeDown="2" ss:StyleID="s65"><Data
      ss:Type="String">Women in the dataset for each cancer</Data></Cell>
    <Cell ss:MergeAcross="1" ss:MergeDown="2" ss:StyleID="s65"><Data
      ss:Type="String">Women in the dataset for each cancer after 1:1 matching</Data></Cell>
    <Cell ss:MergeDown="3" ss:StyleID="m208986144"><Data ss:Type="String">Women diagnosed with each cancer before receiving HRT</Data></Cell>
    <Cell ss:MergeAcross="1" ss:MergeDown="2" ss:StyleID="s65"><Data
      ss:Type="String">Women in the dataset for each cancer after the exclusion of women diagnosed with each cancer before receiving HRT</Data></Cell>
    <Cell ss:MergeDown="3" ss:StyleID="m208986272"><Data ss:Type="String">Women diagnosed with each cancer within one year of HRT receipt </Data></Cell>
    <Cell ss:MergeAcross="1" ss:MergeDown="2" ss:StyleID="s65"><Data
      ss:Type="String"> The final eligible women in the dataset for each cancer after the exclusion of women diagnosed with each cancer within one year of HRT receipt </Data></Cell>
    <Cell ss:MergeAcross="1"/>
   </Row>
   <Row ss:AutoFitHeight="0" ss:Span="1"/>
   <Row ss:Index="5" ss:AutoFitHeight="0">
    <Cell ss:Index="3" ss:StyleID="s70"><Data ss:Type="String">Total</Data></Cell>
    <Cell ss:StyleID="s71"><Data ss:Type="String">Women with HRT</Data></Cell>
    <Cell ss:StyleID="s63"><Data ss:Type="String">Women without HRT</Data></Cell>
    <Cell ss:StyleID="s63"><Data ss:Type="String">Women with HRT </Data></Cell>
    <Cell ss:StyleID="s63"><Data ss:Type="String">Women without HRT</Data></Cell>
    <Cell ss:Index="9" ss:StyleID="s63"><Data ss:Type="String">Women with HRT </Data></Cell>
    <Cell ss:StyleID="s63"><Data ss:Type="String">Women without HRT</Data></Cell>
    <Cell ss:Index="12" ss:StyleID="s63"><Data ss:Type="String">Women with HRT </Data></Cell>
    <Cell ss:StyleID="s63"><Data ss:Type="String">Women without HRT</Data></Cell>
   </Row>
   <Row ss:AutoFitHeight="0">
    <Cell ss:StyleID="s72"><Data ss:Type="String">Dataset for cervical cancer</Data></Cell>
    <Cell ss:StyleID="s73"><Data ss:Type="Number">233</Data></Cell>
    <Cell ss:StyleID="s74"><Data ss:Type="Number">42092</Data></Cell>
    <Cell ss:StyleID="s75"><Data ss:Type="Number">14782</Data></Cell>
    <Cell ss:StyleID="s75"><Data ss:Type="Number">27310</Data></Cell>
    <Cell ss:StyleID="s75"><Data ss:Type="Number">14782</Data></Cell>
    <Cell ss:StyleID="s75"><Data ss:Type="Number">14782</Data></Cell>
    <Cell><Data ss:Type="Number">58</Data></Cell>
    <Cell ss:StyleID="s75"><Data ss:Type="Number">14724</Data></Cell>
    <Cell ss:StyleID="s75"><Data ss:Type="Number">14724</Data></Cell>
    <Cell ss:StyleID="s62"><Data ss:Type="Number">18</Data></Cell>
    <Cell ss:StyleID="s75"><Data ss:Type="Number">14706</Data></Cell>
    <Cell ss:StyleID="s75"><Data ss:Type="Number">14706</Data></Cell>
   </Row>
   <Row ss:AutoFitHeight="0">
    <Cell ss:StyleID="s72"><Data ss:Type="String">Dataset for uterine cancer</Data></Cell>
    <Cell ss:StyleID="s73"><Data ss:Type="Number">358</Data></Cell>
    <Cell ss:StyleID="s74"><Data ss:Type="Number">41967</Data></Cell>
    <Cell ss:StyleID="s75"><Data ss:Type="Number">14743</Data></Cell>
    <Cell ss:StyleID="s75"><Data ss:Type="Number">27224</Data></Cell>
    <Cell ss:StyleID="s75"><Data ss:Type="Number">14743</Data></Cell>
    <Cell ss:StyleID="s75"><Data ss:Type="Number">14743</Data></Cell>
    <Cell><Data ss:Type="Number">74</Data></Cell>
    <Cell ss:StyleID="s75"><Data ss:Type="Number">14669</Data></Cell>
    <Cell ss:StyleID="s75"><Data ss:Type="Number">14669</Data></Cell>
    <Cell ss:StyleID="s62"><Data ss:Type="Number">22</Data></Cell>
    <Cell ss:StyleID="s75"><Data ss:Type="Number">14647</Data></Cell>
    <Cell ss:StyleID="s75"><Data ss:Type="Number">14647</Data></Cell>
   </Row>
   <Row ss:AutoFitHeight="0">
    <Cell ss:StyleID="s72"><Data ss:Type="String">Dataset for ovarian cancer</Data></Cell>
    <Cell ss:StyleID="s73"><Data ss:Type="Number">67</Data></Cell>
    <Cell ss:StyleID="s74"><Data ss:Type="Number">42258</Data></Cell>
    <Cell ss:StyleID="s75"><Data ss:Type="Number">14831</Data></Cell>
    <Cell ss:StyleID="s75"><Data ss:Type="Number">27427</Data></Cell>
    <Cell ss:StyleID="s75"><Data ss:Type="Number">14831</Data></Cell>
    <Cell ss:StyleID="s75"><Data ss:Type="Number">14831</Data></Cell>
    <Cell><Data ss:Type="Number">88</Data></Cell>
    <Cell ss:StyleID="s75"><Data ss:Type="Number">14743</Data></Cell>
    <Cell ss:StyleID="s75"><Data ss:Type="Number">14743</Data></Cell>
    <Cell ss:StyleID="s62"><Data ss:Type="Number">19</Data></Cell>
    <Cell ss:StyleID="s75"><Data ss:Type="Number">14724</Data></Cell>
    <Cell ss:StyleID="s75"><Data ss:Type="Number">14724</Data></Cell>
   </Row>
   <Row ss:AutoFitHeight="0">
    <Cell ss:StyleID="s72"><Data ss:Type="String">Dataset for breast cancer</Data></Cell>
    <Cell ss:StyleID="s73"><Data ss:Type="Number">967</Data></Cell>
    <Cell ss:StyleID="s74"><Data ss:Type="Number">41358</Data></Cell>
    <Cell ss:StyleID="s75"><Data ss:Type="Number">14738</Data></Cell>
    <Cell ss:StyleID="s75"><Data ss:Type="Number">26620</Data></Cell>
    <Cell ss:StyleID="s75"><Data ss:Type="Number">14738</Data></Cell>
    <Cell ss:StyleID="s75"><Data ss:Type="Number">14738</Data></Cell>
    <Cell><Data ss:Type="Number">121</Data></Cell>
    <Cell ss:StyleID="s75"><Data ss:Type="Number">14617</Data></Cell>
    <Cell ss:StyleID="s75"><Data ss:Type="Number">14617</Data></Cell>
    <Cell ss:StyleID="s62"><Data ss:Type="Number">42</Data></Cell>
    <Cell ss:StyleID="s75"><Data ss:Type="Number">14575</Data></Cell>
    <Cell ss:StyleID="s75"><Data ss:Type="Number">14575</Data></Cell>
   </Row>
   <Row ss:AutoFitHeight="0">
    <Cell ss:StyleID="s72"><Data ss:Type="String">Dataset for colon cancer</Data></Cell>
    <Cell ss:StyleID="s73"><Data ss:Type="Number">198</Data></Cell>
    <Cell ss:StyleID="s74"><Data ss:Type="Number">42127</Data></Cell>
    <Cell ss:StyleID="s75"><Data ss:Type="Number">14785</Data></Cell>
    <Cell ss:StyleID="s75"><Data ss:Type="Number">27342</Data></Cell>
    <Cell ss:StyleID="s75"><Data ss:Type="Number">14785</Data></Cell>
    <Cell ss:StyleID="s75"><Data ss:Type="Number">14785</Data></Cell>
    <Cell><Data ss:Type="Number">34</Data></Cell>
    <Cell ss:StyleID="s75"><Data ss:Type="Number">14751</Data></Cell>
    <Cell ss:StyleID="s75"><Data ss:Type="Number">14751</Data></Cell>
    <Cell ss:StyleID="s62"><Data ss:Type="Number">16</Data></Cell>
    <Cell ss:StyleID="s75"><Data ss:Type="Number">14735</Data></Cell>
    <Cell ss:StyleID="s75"><Data ss:Type="Number">14735</Data></Cell>
   </Row>
   <Row ss:AutoFitHeight="0">
    <Cell ss:StyleID="s72"><Data ss:Type="String">Dataset for gastric cancer</Data></Cell>
    <Cell ss:StyleID="s73"><Data ss:Type="Number">158</Data></Cell>
    <Cell ss:StyleID="s74"><Data ss:Type="Number">42167</Data></Cell>
    <Cell ss:StyleID="s75"><Data ss:Type="Number">14795</Data></Cell>
    <Cell ss:StyleID="s75"><Data ss:Type="Number">27372</Data></Cell>
    <Cell ss:StyleID="s75"><Data ss:Type="Number">14795</Data></Cell>
    <Cell ss:StyleID="s75"><Data ss:Type="Number">14795</Data></Cell>
    <Cell><Data ss:Type="Number">26</Data></Cell>
    <Cell ss:StyleID="s75"><Data ss:Type="Number">14769</Data></Cell>
    <Cell ss:StyleID="s75"><Data ss:Type="Number">14769</Data></Cell>
    <Cell ss:StyleID="s62"><Data ss:Type="Number">10</Data></Cell>
    <Cell ss:StyleID="s75"><Data ss:Type="Number">14759</Data></Cell>
    <Cell ss:StyleID="s75"><Data ss:Type="Number">14759</Data></Cell>
   </Row>
   <Row ss:AutoFitHeight="0">
    <Cell ss:StyleID="s72"><Data ss:Type="String">Dataset for liver cancer</Data></Cell>
    <Cell ss:StyleID="s73"><Data ss:Type="Number">189</Data></Cell>
    <Cell ss:StyleID="s74"><Data ss:Type="Number">42136</Data></Cell>
    <Cell ss:StyleID="s75"><Data ss:Type="Number">14793</Data></Cell>
    <Cell ss:StyleID="s75"><Data ss:Type="Number">27343</Data></Cell>
    <Cell ss:StyleID="s75"><Data ss:Type="Number">14793</Data></Cell>
    <Cell ss:StyleID="s75"><Data ss:Type="Number">14793</Data></Cell>
    <Cell><Data ss:Type="Number">45</Data></Cell>
    <Cell ss:StyleID="s75"><Data ss:Type="Number">14748</Data></Cell>
    <Cell ss:StyleID="s75"><Data ss:Type="Number">14748</Data></Cell>
    <Cell ss:StyleID="s62"><Data ss:Type="Number">15</Data></Cell>
    <Cell ss:StyleID="s75"><Data ss:Type="Number">14733</Data></Cell>
    <Cell ss:StyleID="s75"><Data ss:Type="Number">14733</Data></Cell>
   </Row>
   <Row ss:AutoFitHeight="0">
    <Cell ss:StyleID="s72"><Data ss:Type="String">Dataset for lung cancer</Data></Cell>
    <Cell ss:StyleID="s73"><Data ss:Type="Number">90</Data></Cell>
    <Cell ss:StyleID="s74"><Data ss:Type="Number">42255</Data></Cell>
    <Cell ss:StyleID="s75"><Data ss:Type="Number">14832</Data></Cell>
    <Cell ss:StyleID="s75"><Data ss:Type="Number">27423</Data></Cell>
    <Cell ss:StyleID="s75"><Data ss:Type="Number">14832</Data></Cell>
    <Cell ss:StyleID="s75"><Data ss:Type="Number">14832</Data></Cell>
    <Cell><Data ss:Type="Number">12</Data></Cell>
    <Cell ss:StyleID="s75"><Data ss:Type="Number">14820</Data></Cell>
    <Cell ss:StyleID="s75"><Data ss:Type="Number">14820</Data></Cell>
    <Cell ss:StyleID="s62"><Data ss:Type="Number">8</Data></Cell>
    <Cell ss:StyleID="s75"><Data ss:Type="Number">14812</Data></Cell>
    <Cell ss:StyleID="s75"><Data ss:Type="Number">14812</Data></Cell>
   </Row>
   <Row ss:AutoFitHeight="0">
    <Cell ss:StyleID="s72"><Data ss:Type="String">Dataset for pancreatic cancer</Data></Cell>
    <Cell ss:StyleID="s73"><Data ss:Type="Number">186</Data></Cell>
    <Cell ss:StyleID="s74"><Data ss:Type="Number">42139</Data></Cell>
    <Cell ss:StyleID="s75"><Data ss:Type="Number">14785</Data></Cell>
    <Cell ss:StyleID="s75"><Data ss:Type="Number">27354</Data></Cell>
    <Cell ss:StyleID="s75"><Data ss:Type="Number">14785</Data></Cell>
    <Cell ss:StyleID="s75"><Data ss:Type="Number">14785</Data></Cell>
    <Cell><Data ss:Type="Number">46</Data></Cell>
    <Cell ss:StyleID="s75"><Data ss:Type="Number">14739</Data></Cell>
    <Cell ss:StyleID="s75"><Data ss:Type="Number">14739</Data></Cell>
    <Cell ss:StyleID="s62"><Data ss:Type="Number">15</Data></Cell>
    <Cell ss:StyleID="s75"><Data ss:Type="Number">14724</Data></Cell>
    <Cell ss:StyleID="s75"><Data ss:Type="Number">14724</Data></Cell>
   </Row>
   <Row ss:AutoFitHeight="0">
    <Cell ss:StyleID="s76"><Data ss:Type="String">Dataset for thyroid cancer</Data></Cell>
    <Cell ss:StyleID="s77"><Data ss:Type="Number">1157</Data></Cell>
    <Cell ss:StyleID="s78"><Data ss:Type="Number">41168</Data></Cell>
    <Cell ss:StyleID="s79"><Data ss:Type="Number">14097</Data></Cell>
    <Cell ss:StyleID="s79"><Data ss:Type="Number">26729</Data></Cell>
    <Cell ss:StyleID="s79"><Data ss:Type="Number">14439</Data></Cell>
    <Cell ss:StyleID="s79"><Data ss:Type="Number">14439</Data></Cell>
    <Cell ss:StyleID="s80"><Data ss:Type="Number">191</Data></Cell>
    <Cell ss:StyleID="s79"><Data ss:Type="Number">14248</Data></Cell>
    <Cell ss:StyleID="s79"><Data ss:Type="Number">14248</Data></Cell>
    <Cell ss:StyleID="s80"><Data ss:Type="Number">70</Data></Cell>
    <Cell ss:StyleID="s79"><Data ss:Type="Number">14178</Data></Cell>
    <Cell ss:StyleID="s79"><Data ss:Type="Number">14178</Data></Cell>
   </Row>
  </Table>
  <WorksheetOptions xmlns="urn:schemas-microsoft-com:office:excel">
   <PageSetup>
    <Header x:Margin="0.3"/>
    <Footer x:Margin="0.3"/>
    <PageMargins x:Bottom="0.75" x:Left="0.7" x:Right="0.7" x:Top="0.75"/>
   </PageSetup>
   <Unsynced/>
   <Print>
    <ValidPrinterInfo/>
    <PaperSizeIndex>9</PaperSizeIndex>
    <HorizontalResolution>600</HorizontalResolution>
    <VerticalResolution>0</VerticalResolution>
   </Print>
   <Zoom>70</Zoom>
   <Selected/>
   <Panes>
    <Pane>
     <Number>3</Number>
     <ActiveRow>26</ActiveRow>
     <ActiveCol>5</ActiveCol>
    </Pane>
   </Panes>
   <ProtectObjects>False</ProtectObjects>
   <ProtectScenarios>False</ProtectScenarios>
  </WorksheetOptions>
 </Worksheet>
</Workbook>
